# Supplementary material for: Metabolite profiling and network analysis reveal coordinated changes in grapevine water stress response
Source: BMC Plant Biol. 2013 Nov 20;13:184. doi: 10.1186/1471-2229-13-184 (PMC4225576; doi:10.1186/1471-2229-13-184)
Supplement: Additional file 3: Table S3a — Relative metabolite content (GC/MS) in leaves of Shiraz (Sh) and Cabernet Sauvignon (Cs) grown under irrigated (IR) and water deficit (D) conditions. Table S3b. Relative metabolite content (LC/MS) in leaves of Shiraz (Sh) and Cabernet Sauvignon (Cs) grown under irrigated (IR) and water deficit (D) conditions. Table S3c. Relative metabolite content (LC/MS) in sap of Shiraz (Sh) and Cabernet Sauvignon (Cs) grown under irrigated (IR) and water deficit (D) conditions. [file 1471-2229-13-184-S3.xlsx]

## Sheet: T-test
Table S3a. Relative metabolite content (GC/MS) in leaves of Shiraz (Sh) and Cabernet Sauvignon (Cs) grown under irrigated (IR) and water deficit (D) conditions. P values indicate significance level for the different treatments and cultivars across the four sampling days according to Student’s t-test. P values lower than 0.05 are emphasized.
GC-MS
Cultivar		Sh		Sh IR		Sh D			Sh IR		Sh D			Sh IR		Sh D				Cs		Cs IR		Cs D			Cs IR		Cs D			Cs IR		Cs D					metabolite	Sh		Cs			Sh IR		Cs IR
day of experiment		4		18		18			26		26			34		34				4		18		18			26		26			34		34						4		4			18		18
meatbaolite	M/Z	mean	SE	mean	SE	mean	SE	P	mean	SE	mean	SE	P	mean	SE	mean	SE	P		mean	SE	mean	SE	mean	SE	P	mean	SE	mean	SE	P	mean	SE	mean	SE	P				mean	SE	mean	SE	p	mean	SE	mean	SE	p
Ala (2tms)	116	59.5393	5.99859	26.6466	3.14414	18.4357	3.44597	0.0936422	34.4363	4.13387	40.0808	4.96633	0.40015	3.07557	0.693193	3.1782	0.423957	0.618947		42.8984	4.03783	22.2729	1.99471	14.4589	1.58042	0.0111169	34.0785	5.21083	36.5244	3.96935	0.603536	2.82566	0.638548	3.27017	1.16542	0.877071				59.5393	5.99859	42.8984	4.03783	0.054057	26.6466	3.14414	22.2729	1.99471	0.304422
Pro (1tms)	172	0.339949	0.136918	0.00214138	0.000379824	1.17237	0.371891	2.53773e-05	0.00629203	0.00283827	4.17319	1.93332	5.08868e-06	0.00143626	0.000534372	2.89323	0.462669	1.95771e-06		0.0260385	0.00466183	0.00265956	0.000940269	1.01439	0.347192	1.80081e-05	0.00607422	0.00154367	1.36142	0.350394	1.72092e-06	0.000655813	0.000157766	2.02733	0.569024	3.32836e-07				0.339949	0.136918	0.0260385	0.00466183	0.130796	0.00214138	0.000379824	0.00265956	0.000940269	0.434963
Val	144	10.4169	2.05078	3.57051	0.166362	4.29337	2.2541	0.640828	2.54025	0.167078	32.8077	14.7017	0.00559428	0.688624	0.170774	22.8749	3.79701	4.48489e-06		6.36892	0.866871	2.25206	0.160535	4.95224	0.905807	0.0106657	3.07098	0.308021	6.58531	1.13072	0.00660756	0.574263	0.106996	15.1374	4.96907	8.44157e-05				10.4169	2.05078	6.36892	0.866871	0.140054	3.57051	0.166362	2.25206	0.160535	0.000644692
Malonate	147	94.4087	11.6464	31.7298	2.29471	32.7603	2.93006	0.786568	22.415	1.71088	23.4335	2.79187	0.8725	5.09732	0.518484	5.61389	0.821878	0.673815		59.5583	4.51865	23.8037	2.06202	18.618	1.38897	0.0669928	17.0707	1.93822	16.9381	0.809182	0.875263	4.38249	0.779014	3.90735	0.673847	0.703953				94.4087	11.6464	59.5583	4.51865	0.0138304	31.7298	2.29471	23.8037	2.06202	0.0343628
Ser (2tms)	116132	169.389	9.94842	55.9136	3.09788	47.3874	10.2731	0.286598	49.6773	8.78917	37.4438	11.015	0.346805	6.68828	0.948708	3.55644	0.271463	0.0135131		87.1733	6.36414	77.8738	11.0003	56.1671	24.2303	0.219396	62.3459	10.9953	38.3512	3.96112	0.0504644	6.91198	1.51983	5.77202	1.64021	0.60541				169.389	9.94842	87.1733	6.36414	2.82733e-06	55.9136	3.09788	77.8738	11.0003	0.157019
phosphorate	299	3318.47	709.889	1243.2	340.69	623.497	104.536	0.10635	692.926	128.333	1425.31	231.189	0.0178037	148.601	16.3951	158.694	8.02853	0.493425		2238.44	788.163	840.711	209.209	595.377	123.888	0.283681	676.333	90.1754	646.182	90.8508	0.791476	134.461	40.7161	178.424	40.6354	0.297773				3318.47	709.889	2238.44	788.163	0.0690373	1243.2	340.69	840.711	209.209	0.335096
Leu	158260	1.88131	0.280912	0.568009	0.0544802	3.38903	2.21628	0.132491	0.304549	0.0152407	9.47943	2.79968	0.000596869	0.173517	0.0486432	7.59985	1.54727	1.04288e-05		0.999016	0.0932289	0.392816	0.0861535	2.72209	0.844001	0.00309444	0.366096	0.0786447	1.63176	0.372493	0.000690512	0.184272	0.0859849	4.08706	1.61901	0.000244468				1.88131	0.280912	0.999016	0.0932289	0.00729354	0.568009	0.0544802	0.392816	0.0861535	0.0795052
Thr (2tms)	204	0.401886	0.105087	0.128472	0.014241	0.300064	0.0406114	0.00234357	0.0971738	0.044966	0.20333	0.0274126	0.0230021	0.00951073	0.00123265	0.0812518	0.0087369	3.55159e-06		0.283973	0.0698966	0.149167	0.0242222	0.302718	0.0731156	0.0812057	0.0811282	0.00821379	0.183742	0.025424	0.00700034	0.0146505	0.00599236	0.0887427	0.0179178	0.00155831				0.401886	0.105087	0.283973	0.0698966	0.403379	0.128472	0.014241	0.149167	0.0242222	0.621333
Pro (2tms)	216	0.530778	0.157872	0.0907817	0.00737293	1.19273	0.264638	0.000839021	0.107964	0.0740918	3.98703	1.69381	0.000168306	0.00908222	0.00209107	2.25787	0.374151	3.07132e-07		0.180052	0.0673099	0.104512	0.0256435	0.976448	0.292632	0.00448276	0.0615322	0.00758714	1.431	0.360435	0.000203649	0.00951001	0.00230852	1.55773	0.615878	7.31567e-05				0.530778	0.157872	0.180052	0.0673099	0.0734766	0.0907817	0.00737293	0.104512	0.0256435	0.897626
Nicotinate	180	2.35211	0.39267	0.632523	0.135644	0.921302	0.156805	0.187151	0.25356	0.0407386	0.573685	0.124226	0.0331719	0.0978011	0.0132895	0.213975	0.0311435	0.0108178		1.65059	0.19026	0.537921	0.0613561	0.670116	0.0971207	0.374506	0.255159	0.0650965	0.51342	0.095806	0.0329236	0.126102	0.0253934	0.228089	0.0286223	0.047452				2.35211	0.39267	1.65059	0.19026	0.325306	0.632523	0.135644	0.537921	0.0613561	0.803656
Maleate	245	9.13756	1.85967	4.31112	0.650541	5.03743	0.798911	0.520903	6.74626	0.924055	9.92613	1.69649	0.212071	1.57568	0.109773	1.26964	0.262081	0.315937		3.89288	0.61137	3.24493	0.432825	2.5026	0.324596	0.22944	4.20065	0.709344	6.29989	1.02201	0.121686	0.891211	0.225454	0.757213	0.143332	0.803192				9.13756	1.85967	3.89288	0.61137	0.00254934	4.31112	0.650541	3.24493	0.432825	0.305006
Succinate	170247	3.59474	0.419255	1.16819	0.166044	0.424602	0.0722923	0.00137595	0.884865	0.0756648	0.383106	0.0596028	0.000976548	0.130323	0.00868537	0.0981214	0.0239244	0.271172		1.84114	0.233849	0.654394	0.0712132	0.213365	0.0159007	0.000158178	0.604393	0.0786662	0.35172	0.0616835	0.028284	0.112621	0.0221645	0.075055	0.00992396	0.242841				3.59474	0.419255	1.84114	0.233849	0.003659	1.16819	0.166044	0.654394	0.0712132	0.0176981
Glycerate	189292	78.7448	18.4549	61.3991	11.1186	26.2782	3.62001	0.0233796	70.2631	9.473	10.8377	3.51874	0.000380417	15.3288	1.25313	0.485275	0.0797251	4.28222e-05		52.2519	8.78912	106.284	9.79311	14.9104	4.33313	0.00223471	94.7999	11.8899	49.0592	14.7328	0.0851044	21.0886	7.01919	0.518293	0.0558192	6.95703e-05				78.7448	18.4549	52.2519	8.78912	0.120589	61.3991	11.1186	106.284	9.79311	0.0413684
Fumarate	245	13.2753	2.46876	4.05047	0.562562	4.29923	0.521723	0.689801	3.77971	0.773869	6.19437	1.17804	0.118222	1.2123	0.152461	1.18634	0.278804	0.79593		5.81613	0.601063	3.40914	0.2465	3.32944	0.400864	0.798686	3.29324	0.645379	4.46712	0.519866	0.147282	1.9181	0.713456	1.16343	0.356157	0.551616				13.2753	2.46876	5.81613	0.601063	0.000268904	4.05047	0.562562	3.40914	0.2465	0.476332
Ala (3tms)	188262	3.03536	0.577075	1.68442	0.278493	1.30041	0.318068	0.376174	1.11189	0.371366	1.2502	0.309773	0.549632	0.260435	0.067915	0.410797	0.107944	0.206144		3.60192	0.976	2.13777	0.424357	1.95037	0.335099	0.857549	1.43044	0.329012	2.1561	0.471852	0.355693	0.367564	0.0728627	0.77122	0.215793	0.123062				3.03536	0.577075	3.60192	0.976	0.815232	1.68442	0.278493	2.13777	0.424357	0.486639
Ser (3tms)	204	10.9424	1.09854	4.24921	0.401354	3.56833	0.634471	0.285416	3.43598	0.615497	2.42887	0.640351	0.329396	0.325187	0.0983769	0.891649	0.162316	0.0248497		5.54235	0.455841	5.30554	0.814747	3.73125	1.34783	0.249086	3.60311	0.561721	2.19573	0.23305	0.0199193	0.254348	0.0770821	0.648031	0.237198	0.0972824				10.9424	1.09854	5.54235	0.455841	0.000185225	4.24921	0.401354	5.30554	0.814747	0.444633
Thr (3tms)	219	1.89039	0.575915	0.640553	0.0932863	1.32796	0.178618	0.00620033	0.31834	0.0448798	0.837561	0.212553	0.00897749	0.0593885	0.0211602	0.755139	0.192573	0.000572273		1.23514	0.2988	0.770511	0.0917259	1.25389	0.249548	0.173648	0.35842	0.0428925	0.595858	0.0810049	0.0362779	0.0599654	0.0287152	0.809381	0.456879	0.0118084				1.89039	0.575915	1.23514	0.2988	0.421162	0.640553	0.0932863	0.770511	0.0917259	0.33079
Malonate	305	1.58897	0.114551	0.711181	0.0367881	0.774651	0.048729	0.320561	0.861138	0.0649476	0.798249	0.0641842	0.502693	0.125547	0.0196296	0.10857	0.0266713	0.616305		1.06899	0.0831949	0.707852	0.0390276	0.514835	0.0473511	0.0174092	0.771293	0.115408	0.655445	0.0518272	0.482387	0.120099	0.0271079	0.104708	0.018806	0.804216				1.58897	0.114551	1.06899	0.0831949	0.00201488	0.711181	0.0367881	0.707852	0.0390276	0.950367
Butanoate, 2,4-dihydroxy- (3TMS)	219	0.844755	0.124362	0.40089	0.0285377	0.246208	0.0078257	0.000810962	0.305791	0.0170442	0.224746	0.0381543	0.11433	0.0280254	0.00574972	0.038874	0.00386756	0.144633		0.685104	0.115195	0.2847	0.0449443	0.282695	0.0297965	0.803658	0.185029	0.0389348	0.256291	0.0345462	0.187036	0.0308702	0.00563125	0.0435008	0.00536962	0.169773				0.844755	0.124362	0.685104	0.115195	0.354541	0.40089	0.0285377	0.2847	0.0449443	0.0961371
Asp(2tms)	160	19.8103	2.6055	9.60279	1.16213	8.85121	2.03241	0.591319	8.13514	1.28658	33.5642	7.1771	0.000364388	0.915119	0.168737	7.70563	1.5311	0.000420073		11.631	2.68864	11.9078	1.58563	22.3271	4.9651	0.0335698	10.1737	1.62544	23.9604	4.36531	0.00945905	1.37531	0.426093	10.1875	2.11403	0.000794757				19.8103	2.6055	11.631	2.68864	0.0223978	9.60279	1.16213	11.9078	1.58563	0.326364
Malate	233245	1283.11	247.521	845.998	128.805	806.572	93.6288	0.945149	792.111	84.3109	1226.95	148.849	0.0272496	169.613	4.28075	139.574	12.3857	0.117084		367.798	57.7424	470.226	70.3718	377.376	51.538	0.323257	438.263	43.839	663.158	140.029	0.239886	91.7376	12.7917	79.0344	11.0453	0.475841				1283.11	247.521	367.798	57.7424	1.52062e-05	845.998	128.805	470.226	70.3718	0.0217031
Erythritol	205	21.9913	4.71304	15.2613	2.07751	14.5793	1.3053	0.946984	0.127929	0.0052121	0.162488	0.0241768	0.32892	2.64617	0.0772227	2.178	0.196423	0.125895		6.29659	0.958579	8.76689	1.22477	7.11747	0.95972	0.328527	0.130169	0.0234084	0.144357	0.0106297	0.429424	1.43997	0.192986	1.2289	0.158505	0.43227				21.9913	4.71304	6.29659	0.958579	2.00538e-05	15.2613	2.07751	8.76689	1.22477	0.0201223
Asp (3tms)	232	4.94083	1.39323	3.23671	0.460588	3.74484	0.925476	0.79087	1.51579	0.481575	2.47944	0.741817	0.544154	0.755136	0.152765	5.56298	1.75675	0.043521		2.63259	0.464379	4.32271	0.723556	2.24648	0.440496	0.0398659	1.56992	0.51689	1.09644	0.291237	0.751732	0.966811	0.319287	0.480582	0.0701036	0.337522				4.94083	1.39323	2.63259	0.464379	0.365769	3.23671	0.460588	4.32271	0.723556	0.296747
p-Glu	156	442.302	22.7967	344.056	46.3236	347.784	33.1616	0.80243	140.867	20.8935	375.442	67.3146	0.00263016	19.6228	2.68208	99.5756	18.121	0.000308025		358.812	41.5448	336.801	54.6231	371.068	31.2098	0.415033	214.174	32.5628	323.918	37.1712	0.0460398	29.3425	6.22829	104.313	14.7053	0.00119406				442.302	22.7967	358.812	41.5448	0.0514556	344.056	46.3236	336.801	54.6231	0.912841
Butanoate acid, 4-amino- (3TMS)	304	1.09043	0.210071	0.285252	0.0820767	0.185491	0.0125994	0.234004	0.286166	0.0683435	0.305174	0.113729	0.891476	0.0190629	0.00902768	0.0453699	0.0161851	0.0749125		0.762069	0.160611	0.27914	0.0351119	0.123241	0.0355033	0.0303898	0.320765	0.085168	0.145596	0.0233062	0.11119	0.0165433	0.00673222	0.0562756	0.0391356	0.529171				1.09043	0.210071	0.762069	0.160611	0.303567	0.285252	0.0820767	0.27914	0.0351119	0.762257
Erythronate	292	7.56158	1.45151	2.66253	0.552737	4.25149	0.458613	0.0375102	3.00772	0.457245	8.5005	1.53233	0.00231261	1.58252	0.492631	0.34645	0.0855663	0.0152106		4.51936	1.62362	2.48102	0.259189	5.17616	0.563934	0.00155032	2.37235	0.425855	7.2317	1.02241	0.00117458	1.01564	0.197709	0.723498	0.231146	0.347391				7.56158	1.45151	4.51936	1.62362	0.0533253	2.66253	0.552737	2.48102	0.259189	0.93883
Phe (1tms)	120	7.93582	1.40547	4.7275	1.47233	1.8	0.79613	0.0546392	18.1414	3.15375	2.64054	0.741303	0.000501881	0.205165	0.0245705	10.6667	4.1305	0.00308794		4.05346	0.65321	2.09088	0.449882	2.79232	0.990029	0.666648	9.46148	1.36625	3.46415	1.20987	0.0248487	0.307229	0.0573023	12.3987	4.41186	0.000871996				7.93582	1.40547	4.05346	0.65321	0.0213164	4.7275	1.47233	2.09088	0.449882	0.0474954
Threonate	292	64.3121	18.0333	16.2164	2.28876	10.774	4.03234	0.187968	1.71234	0.258135	16.0216	11.8054	0.0821221	1.87405	0.233411	0.107076	0.0212207	1.66664e-05		42.2212	11.0735	9.41003	2.81271	1.84522	0.676423	0.00215607	1.95401	0.27524	2.22372	0.53159	0.93179	1.09455	0.252256	0.176868	0.0262131	0.000189331				64.3121	18.0333	42.2212	11.0735	0.592235	16.2164	2.28876	9.41003	2.81271	0.0459563
Pro (Co2)	142	2.50064	0.703468	1.03184	0.127755	9.68297	3.01351	0.00118006	0.383998	0.140364	9.82061	2.87734	0.000445703	0.182848	0.0307351	7.42922	1.13779	2.75963e-06		1.66977	0.794077	1.41496	0.325261	6.86812	2.7273	0.0186461	0.453713	0.104529	6.943	1.98845	0.000273242	0.87128	0.563964	8.19186	2.33001	0.00277829				2.50064	0.703468	1.66977	0.794077	0.330506	1.03184	0.127755	1.41496	0.325261	0.728482
Glu	246	4.26434	0.590588	3.68895	0.549689	5.2482	0.586015	0.0828081	2.07113	0.531651	3.33927	0.899357	0.739722	2.38219	0.606806	5.28188	1.4727	0.212705		3.18848	0.307104	4.73748	1.2075	3.02943	1.17381	0.284623	2.41446	0.398666	1.9784	0.318047	0.391662	2.40079	0.921045	1.30926	0.677174	0.454475				4.26434	0.590588	3.18848	0.307104	0.359993	3.68895	0.549689	4.73748	1.2075	0.685695
Phe (2tms)	192	3.94334	0.81686	2.76287	0.917057	0.916261	0.326205	0.0212074	0.685352	0.167364	4.44479	2.76962	0.331698	0.208745	0.0230928	4.45464	0.983183	0.000481559		1.9037	0.287809	1.03548	0.180343	0.763805	0.299692	0.291174	0.515625	0.0746937	0.499863	0.16024	0.529888	0.188206	0.0197341	2.30859	0.310846	4.05733e-05				3.94334	0.81686	1.9037	0.287809	0.0970612	2.76287	0.917057	1.03548	0.180343	0.0239741
Tartarate	292	1372.95	112.064	1396.5	89.1187	1897.69	355.897	0.236314	998.637	114.427	824.355	94.7828	0.237541	158.556	25.6929	114.116	14.9437	0.188627		1026.44	84.1122	1557.35	248.997	976.161	172.706	0.0613577	1043.61	221.15	653.085	58.9363	0.111956	159.314	31.4314	94.5419	12.9721	0.0909943				1372.95	112.064	1026.44	84.1122	0.021055	1396.5	89.1187	1557.35	248.997	0.710622
Ribulose	103	12.711	1.13712	4.03258	0.289075	3.54288	0.367479	0.297818	3.81621	0.271759	3.73711	0.343249	0.820996	0.44024	0.0524007	0.348843	0.0520375	0.266571		7.16099	0.588651	3.43326	0.287022	3.05637	0.193063	0.321584	3.97561	0.264129	3.78477	0.244881	0.598186	0.529847	0.0784188	0.419794	0.0775643	0.33481				12.711	1.13712	7.16099	0.588651	0.00016456	4.03258	0.289075	3.43326	0.287022	0.149944
Rhamnose	117	12.7787	2.13966	6.56531	0.821914	11.6495	2.38112	0.0465731	4.54725	0.214608	8.8416	1.00144	0.00596335	1.10663	0.245013	2.27696	0.329054	0.0202277		11.8399	1.64725	6.6907	0.980068	8.04518	1.33212	0.452132	5.82563	1.37462	6.70669	0.964887	0.437098	1.34867	0.367533	1.80453	0.175027	0.200078				12.7787	2.13966	11.8399	1.64725	0.948939	6.56531	0.821914	6.6907	0.980068	0.941318
Xylitol	307	0.860264	0.0265159	0.80907	0.0292233	0.75056	0.0270805	0.18249	0.828922	0.0133203	0.745227	0.0195199	0.00754504	0.732112	0.0135871	0.641875	0.0244902	0.0367572		0.800794	0.0220854	0.782991	0.029283	0.709802	0.0234916	0.0934756	0.76315	0.0233501	0.773487	0.0434305	0.905612	0.735727	0.0138379	0.678927	0.0157115	0.0289731				0.860264	0.0265159	0.800794	0.0220854	0.0975372	0.80907	0.0292233	0.782991	0.029283	0.542679
Ribonate	292	31.3379	5.04642	16.4222	1.56321	13.627	0.929011	0.183487	11.4972	1.62302	10.684	1.42418	0.737283	1.37881	0.112254	0.392606	0.0719848	0.00237477		26.1807	4.61091	13.7078	1.30064	16.1299	1.95625	0.322211	10.7514	1.14336	15.3483	2.83397	0.312328	1.23922	0.344495	0.676389	0.146953	0.121555				31.3379	5.04642	26.1807	4.61091	0.475813	16.4222	1.56321	13.7078	1.30064	0.230441
Cinamate	249	0.541507	0.0753632	0.266819	0.0439794	0.263667	0.0173095	0.801625	0.305036	0.0376207	0.284546	0.0500795	0.61116	0.0671555	0.0109095	0.0675866	0.0135194	0.888186		0.518822	0.0933863	0.300176	0.0408398	0.295149	0.032777	0.987695	0.29328	0.0323401	0.332079	0.0323009	0.388142	0.0721571	0.0130249	0.0694487	0.0129162	0.995955				0.541507	0.0753632	0.518822	0.0933863	0.80649	0.266819	0.0439794	0.300176	0.0408398	0.536429
Shikimate	204	296.122	71.0461	510.045	110.568	510.15	170.481	0.88346	395.087	26.1037	172.368	30.6115	0.00248916	83.789	22.1423	19.848	5.19176	0.0382227		465.664	80.2082	468.44	53.6982	185.769	31.6805	0.0052729	497.581	117.487	221.781	33.1386	0.041969	91.1785	20.0278	22.8964	2.34762	0.00282059				296.122	71.0461	465.664	80.2082	0.0687149	510.045	110.568	468.44	53.6982	0.974308
Citrate	273	64.3464	12.3027	19.7004	3.44078	28.9915	7.32736	0.205592	19.0884	2.40026	150.227	34.6452	2.92446e-05	9.33822	1.00059	31.4531	1.20206	3.96513e-05		20.3783	3.45701	12.1739	1.5407	15.9314	2.51275	0.319656	11.5017	1.29168	45.8372	15.3124	0.0126205	5.14025	0.924657	12.0594	0.851244	0.00298275				64.3464	12.3027	20.3783	3.45701	7.67632e-05	19.7004	3.44078	12.1739	1.5407	0.0605365
Glucopyranose	217450	37.245	9.94613	14.8226	3.61961	14.514	2.71943	0.80881	8.5463	0.374007	7.41603	1.18807	0.293765	1.05529	0.0645081	2.17488	0.395305	0.0387639		15.7415	1.48406	7.09758	0.964899	5.15648	0.777611	0.176241	5.44559	0.528475	5.62452	0.281731	0.666063	0.985576	0.167394	1.21972	0.178302	0.304705				37.245	9.94613	15.7415	1.48406	0.125513	14.8226	3.61961	7.09758	0.964899	0.071459
Dehydroascorbate	245	13.5659	2.11329	9.33362	0.98065	6.04472	1.6482	0.0882558	5.17971	0.621213	3.94621	0.642856	0.188185	5.09268	0.510491	1.88043	0.12386	0.000141327		5.98762	0.578451	6.02115	0.944108	3.64861	0.216818	0.0537607	3.47267	0.247228	2.70896	0.186032	0.0364411	3.12439	0.299886	1.46197	0.304063	0.00941738				13.5659	2.11329	5.98762	0.578451	0.000356631	9.33362	0.98065	6.02115	0.944108	0.0477948
Quinate	345	151.039	54.4144	96.2437	24.923	81.0975	14.4579	0.96802	58.9939	5.87576	23.0621	7.09452	0.00761782	8.43698	2.93441	4.9951	1.6321	0.628146		7.71095	1.26491	5.01313	0.481781	2.59496	0.397466	0.0202076	3.96708	0.741525	3.33709	0.350085	0.61861	0.950804	0.104273	0.574881	0.066122	0.0147418				151.039	54.4144	7.71095	1.26491	0.0680153	96.2437	24.923	5.01313	0.481781	0.000609115
Fructose mp	307	69.8303	7.89306	28.7019	6.181	82.5039	45.0214	0.219668	44.7951	4.49792	127.591	40.0213	0.18155	16.4009	4.01174	28.7656	6.01589	0.0830561		34.9366	3.52464	18.6253	4.31049	10.5119	1.61455	0.0803132	34.1433	7.01647	33.9809	14.4955	0.628645	6.19112	1.78633	7.32038	1.00854	0.335711				69.8303	7.89306	34.9366	3.52464	0.00143143	28.7019	6.181	18.6253	4.31049	0.18948
Frucose BP	307	40.9471	4.53957	17.4984	3.41051	46.5901	24.7781	0.238334	26.2039	2.40793	76.5205	24.4786	0.174675	8.69891	2.13145	17.6609	3.91205	0.0496462		20.484	2.04846	11.1111	2.33723	6.42649	0.993542	0.0703955	19.3941	3.78739	19.987	7.9719	0.72015	3.00386	0.813526	3.91198	0.637113	0.261714				40.9471	4.53957	20.484	2.04846	0.00127969	17.4984	3.41051	11.1111	2.33723	0.138675
Glucose MP	160	736.111	103.711	534.411	80.5572	947.386	219.266	0.122808	492.054	66.11	575.693	90.8461	0.597167	85.4791	15.0574	59.2866	6.87106	0.15737		373.585	29.4993	481.13	115.675	154.885	31.418	0.0110959	446.815	91.9995	379.029	91.9714	0.507845	62.3706	15.4197	34.4849	5.01168	0.16225				736.111	103.711	373.585	29.4993	0.00394088	534.411	80.5572	481.13	115.675	0.549486
Glucose BP	160	104.618	15.071	55.9154	8.27331	107.704	27.0764	0.133917	63.2732	9.37743	73.429	11.8181	0.630352	21.1442	4.80972	12.0033	1.66164	0.122461		50.2705	4.29755	47.8877	11.6866	16.243	3.24397	0.0109108	58.6626	14.3931	48.1501	15.5099	0.485851	12.6701	4.10182	4.66805	1.04358	0.104655				104.618	15.071	50.2705	4.29755	0.00460398	55.9154	8.27331	47.8877	11.6866	0.437827
Ascorbate	332	19.5295	2.78992	10.4949	1.33823	6.12348	1.75134	0.0708542	5.89613	0.636372	4.43437	0.473101	0.0731918	0.422775	0.0438805	0.368432	0.0387693	0.424131		10.8595	1.13965	5.67828	0.901756	3.68174	0.121838	0.0552384	4.47302	0.348305	4.11288	0.315041	0.485245	0.40575	0.0580253	0.337137	0.0635417	0.42681				19.5295	2.78992	10.8595	1.13965	0.00514852	10.4949	1.33823	5.67828	0.901756	0.00952615
Gallic acid	281	6.74375	1.09471	1.99155	0.291903	1.78403	0.249792	0.672729	1.29835	0.242516	1.35427	0.225219	0.759034	0.39244	0.0660294	0.27127	0.0753099	0.324177		10.5669	1.08518	2.07477	0.184144	1.71493	0.0966264	0.116173	1.78183	0.378111	1.98517	0.192887	0.436354	0.418322	0.0873217	0.448921	0.0724427	0.625243				6.74375	1.09471	10.5669	1.08518	0.01748	1.99155	0.291903	2.07477	0.184144	0.660773
Caffeate	219396	4.68874	0.686269	1.56048	0.151067	1.61632	0.107492	0.683069	1.51998	0.308778	1.6276	0.485936	0.992707	0.397701	0.0603583	0.424072	0.0785327	0.744386		2.63566	0.238658	1.39397	0.133207	1.45799	0.0481812	0.526578	0.96061	0.126909	1.19379	0.100134	0.153588	0.264045	0.0522377	0.265232	0.0508007	0.911982				4.68874	0.686269	2.63566	0.238658	0.00538066	1.56048	0.151067	1.39397	0.133207	0.430372
galactonate	333	65.2181	6.90868	46.3905	3.39518	29.8801	7.06154	0.100967	52.7313	2.90561	13.1053	3.43919	0.0019183	6.77728	0.962992	0.248822	0.0409451	2.28461e-06		65.6188	12.0205	52.7394	8.39771	16.5845	5.06925	0.00796823	45.4975	2.67304	22.8021	7.17477	0.0383953	4.14057	0.567084	0.365308	0.0809475	0.000113177				65.2181	6.90868	65.6188	12.0205	0.543596	46.3905	3.39518	52.7394	8.39771	0.67621
Inositol	265305	2839.31	280.156	2232.52	371.95	3121.97	446.581	0.106482	1450.8	187.168	2380.37	269.088	0.0154962	231.322	9.6267	220.876	16.4565	0.572106		1886.91	310.166	2551.77	190.557	2880.4	373.364	0.495057	1573.87	141.278	2368.29	201.543	0.00977101	251.381	26.5335	243.951	32.0535	0.821646				2839.31	280.156	1886.91	310.166	0.0208404	2232.52	371.95	2551.77	190.557	0.322216
Caffeate	396	106.912	12.2367	40.2813	3.31842	47.1086	3.59703	0.209166	30.2551	4.06588	40.8134	3.46851	0.10097	6.84216	1.06193	7.27209	1.42617	0.765305		74.0761	6.01939	33.4531	3.01816	25.1706	2.37897	0.0547845	25.565	3.28623	24.0975	1.19598	0.874415	5.63915	1.18974	5.27987	0.758474	0.90823				106.912	12.2367	74.0761	6.01939	0.0264491	40.2813	3.31842	33.4531	3.01816	0.188624
Sucrose	437	696.867	58.6411	701.476	61.7152	712.266	91.2433	0.984588	451.613	61.8498	515.723	55.5236	0.393012	46.3943	1.96183	41.1465	2.72534	0.172269		459.469	51.2784	757.097	67.4764	682.208	86.2049	0.478353	443.327	33.1165	544.491	47.4564	0.126466	46.8848	5.97533	42.7638	5.27482	0.591881				696.867	58.6411	459.469	51.2784	0.00521003	701.476	61.7152	757.097	67.4764	0.570906
Melibiose	160	3.99405	0.350623	1.68142	0.169327	1.47208	0.133534	0.359939	1.22838	0.0993441	1.44524	0.146024	0.264931	0.293879	0.0225707	0.243948	0.0128558	0.11955		2.00449	0.157597	1.36177	0.104726	1.22491	0.130799	0.433883	1.00288	0.0862199	1.14072	0.105587	0.369799	0.256444	0.038459	0.213514	0.0253368	0.415024				3.99405	0.350623	2.00449	0.157597	1.40435e-05	1.68142	0.169327	1.36177	0.104726	0.145226
Quinate, 1-caffeoyl-, trans- (6TMS)	307	194.872	96.8331	103.526	29.394	126.545	32.603	0.562971	94.5667	13.9935	96.1257	15.3245	0.895973	28.7138	4.16505	32.751	3.58149	0.414352		53.6766	7.76764	27.9753	6.76081	12.5173	2.18848	0.0723151	27.7155	5.05492	18.1565	2.47315	0.171835	14.0067	4.23394	14.1752	5.42375	0.786454				194.872	96.8331	53.6766	7.76764	0.375532	103.526	29.394	27.9753	6.76081	0.00733414
Epicatechin	368	29.1777	5.86045	17.9355	2.6181	8.70497	1.19544	0.00731043	13.586	2.21705	6.73044	0.509305	0.0196941	3.62828	0.620657	0.906151	0.04902	0.000223869		28.4998	4.00769	11.6462	1.22076	5.96929	0.921959	0.00867303	12.5372	1.66016	10.3581	1.64115	0.383946	3.57547	0.725264	0.838788	0.049244	0.00496302				29.1777	5.86045	28.4998	4.00769	0.755638	17.9355	2.6181	11.6462	1.22076	0.0449273
Epigallocatechin	456	1.4078	0.387993	1.28504	0.236825	0.586159	0.117337	0.0490961	0.58235	0.112514	0.260485	0.0338929	0.0177687	0.116241	0.0281116	0.0467017	0.00494764	0.0325781		4.67063	0.679185	1.67143	0.29198	0.842476	0.182612	0.0363581	1.68177	0.28618	0.963818	0.149009	0.0482849	0.292238	0.0656738	0.123509	0.00987959	0.0182025				1.4078	0.387993	4.67063	0.679185	0.000255097	1.28504	0.236825	1.67143	0.29198	0.36349
Galactinol	TIC	2040.5	507.993	1233.16	301.564	1085.09	186.28	0.967123	14.6268	3.54207	18.1515	4.06298	0.503621	425.604	52.581	321.768	91.404	0.331747		1099.36	347.194	1382.74	164.846	880.014	130.943	0.0619363	7.91053	1.74391	7.90219	1.50103	0.883265	315.422	48.6284	354.388	67.9569	0.703943				2040.5	507.993	1099.36	347.194	0.186126	1233.16	301.564	1382.74	164.846	0.465277
Quercitin	647	63.9368	25.8023	17.0359	5.7685	22.2754	6.42572	0.438029	1548.37	241.274	1159.01	316.106	0.255086	0.989109	0.176129	1.52084	0.483012	0.299761		22.7837	3.69532	6.82268	1.00311	5.27067	0.860475	0.252559	923.1	90.0505	1783.61	360.559	0.0803867	0.434959	0.132799	0.515209	0.0213954	0.240734				63.9368	25.8023	22.7837	3.69532	0.28499	17.0359	5.7685	6.82268	1.00311	0.27025
Raffinose	437	1.43845	0.447103	0.472803	0.10839	0.642358	0.265753	0.733421	1.02669	0.291915	2.34644	0.815673	0.154053	1.66694	0.555843	0.917594	0.20614	0.838826		0.94616	0.234843	0.742809	0.148189	0.51802	0.0799358	0.254058	1.00308	0.0983778	2.40325	0.782997	0.0682378	0.581367	0.161658	1.41953	0.128665	0.0176442				1.43845	0.447103	0.94616	0.234843	0.537022	0.472803	0.10839	0.742809	0.148189	0.140389
Glycolate	177205	0.829023	0.0534188	0.285257	0.0222599	0.231529	0.00927672	0.0628161	0.220948	0.0158694	0.276579	0.0219343	0.0789591	0.0631378	0.00510362	0.0494726	0.00485073	0.126974		0.490043	0.0398263	0.251897	0.0217094	0.214355	0.0295023	0.282395	0.228532	0.0234674	0.268941	0.02241	0.22066	0.0591008	0.00848878	0.0487103	0.00600129	0.349866				0.829023	0.0534188	0.490043	0.0398263	4.0176e-05	0.285257	0.0222599	0.251897	0.0217094	0.308561
Ethanolamine	174	16.6561	3.471	2.04672	0.349387	2.38632	0.50173	0.592163	3.4772	0.537746	2.38656	0.444367	0.158401	0.291854	0.0889133	0.30962	0.0704872	0.616525		7.10649	1.50436	1.66957	0.264852	1.07699	0.172504	0.0892405	2.59258	0.347219	1.80939	0.27229	0.10301	0.200438	0.0406754	0.319077	0.110122	0.390052				16.6561	3.471	7.10649	1.50436	0.0175144	2.04672	0.349387	1.66957	0.264852	0.377793
Gly	276	0.499594	0.0810437	0.127466	0.0138582	0.149531	0.0198463	0.477822	3.43402	0.541877	2.37956	0.444644	0.171963	0.0145536	0.00272617	0.0507448	0.00968726	0.00592453		0.37698	0.0642165	0.102895	0.0143278	0.0832559	0.0106567	0.464734	2.5674	0.3416	1.79684	0.26986	0.104196	0.0105804	0.00250418	0.0270839	0.00886702	0.20938				0.499594	0.0810437	0.37698	0.0642165	0.310912	0.127466	0.0138582	0.102895	0.0143278	0.273224
Gln	155	0.961471	0.250166	1.33232	0.32218	0.524922	0.10458	0.0388977	0.0649532	0.00552793	0.0953126	0.0221407	0.263437	0.111992	0.0288481	1.29515	0.352466	0.000545401		0.425726	0.0928326	0.515368	0.157487	0.22193	0.0592331	0.155709	0.0717772	0.00603138	0.0652015	0.00573691	0.452267	0.0860546	0.0247879	0.363386	0.171593	0.348783				0.961471	0.250166	0.425726	0.0928326	0.265463	1.33232	0.32218	0.515368	0.157487	0.0395717
Glutarate 2 oxo	89	5.93642	0.563391	2.97101	0.351059	2.28944	0.151107	0.137925	0.141971	0.0498321	0.62517	0.32186	0.303399	0.393109	0.0320231	0.373096	0.032974	0.705545		4.73753	0.533672	2.34974	0.400983	1.74362	0.144887	0.276632	0.1483	0.0708576	0.0607405	0.0123803	0.4776	0.331691	0.0576668	0.336872	0.0348288	0.737602				5.93642	0.563391	4.73753	0.533672	0.160959	2.97101	0.351059	2.34974	0.400983	0.24022
Ferulate	338	0.330544	0.0533054	0.0996842	0.0227659	0.113391	0.014461	0.408848	2.43191	0.20536	3.30872	0.190204	0.0145676	0.0232616	0.00179057	0.02092	0.00386714	0.506707		0.295664	0.0518318	0.1324	0.0114032	0.145481	0.0250396	0.864338	1.94077	0.118252	2.66888	0.267311	0.0462769	0.028203	0.00322584	0.0227823	0.00288368	0.262607				0.330544	0.0533054	0.295664	0.0518318	0.599203	0.0996842	0.0227659	0.1324	0.0114032	0.174297
Trp	202	1.23537	0.626557	0.22263	0.0740156	0.974724	0.640086	0.19634	0.114064	0.0288235	0.158254	0.0136712	0.177769	0.395024	0.132707	6.89894	1.16643	0.00039488		0.209733	0.0222121	0.107507	0.0179809	1.39805	0.584139	0.0118133	0.178741	0.0417169	0.24843	0.0352248	0.139372	0.166089	0.0389287	1.51373	0.308624	0.00173587				1.23537	0.626557	0.209733	0.0222121	0.00131424	0.22263	0.0740156	0.107507	0.0179809	0.11832
Quercitin	647	67.3337	27.1618	18.8082	6.47058	24.7266	7.37271	0.435373	0.110642	0.0226335	8.30473	5.06018	0.0252081	0.884911	0.241078	1.63467	0.509797	0.18486		24.1825	3.95656	7.3779	1.27145	5.45232	0.868991	0.226212	0.184782	0.0471579	0.520381	0.156193	0.09569	0.449138	0.148566	0.438885	0.105391	0.829532				67.3337	27.1618	24.1825	3.95656	0.306676	18.8082	6.47058	7.3779	1.27145	0.273556
Quinate, 5-caffeoyl-, trans- (6TMS)	255	0.544686	0.177211	0.560862	0.182622	0.119434	0.03234	0.183886	16.5036	4.05858	20.621	4.64138	0.492189	0.045276	0.00952376	0.00926583	0.00149365	0.00277422		12.98	1.6225	8.57469	0.869201	8.54659	1.16661	0.959427	8.81588	2.07251	8.93695	1.7113	0.805406	1.97488	0.286225	1.97867	0.247466	0.913628				0.544686	0.177211	12.98	1.6225	7.47806e-07	0.560862	0.182622	8.57469	0.869201	0.00868906
Table S3b. Relative metabolite content (LC/MS) in leaves of Shiraz (Sh) and Cabernet Sauvignon (Cs) grown under irrigated (IR) and water deficit (D) conditions. P values indicate significance level for the different treatments and cultivars across the four sampling days according to Student’s t-test. P values lower than 0.05 are emphasized.
LC-MS
Cultivar		Sh		Sh IR		Sh D			Sh IR		Sh D			Sh IR		Sh D				Cs		Cs IR		Cs D			Cs IR		Cs D			Cs IR		Cs D					metabolite	Sh		Cs			Sh IR		Cs IR
day of experiment		4		18		18			26		26			34		34				4		18		18			26		26			34		34						4		4			18		18
meatbaolite	M/Z	mean	SE	mean	SE	mean	SE	P	mean	SE	mean	SE	P	mean	SE	mean	SE	P		mean	SE	mean	SE	mean	SE	P	mean	SE	mean	SE	P	mean	SE	mean	SE	P				mean	SE	mean	SE	p	mean	SE	mean	SE	p
Procyanidin dimer B3	577.132	32.0064	2.10115	29.0814	0.76128	36.7872	3.37751	0.0358245	29.0222	2.12713	29.2663	1.27584	0.461984	47.6285	3.42891	26.0336	1.26956	0.000435049		29.8759	3.18362	33.2109	2.40121	32.0916	2.35662	0.373131	34.5702	1.76949	40.5801	2.45974	0.0830307	47.8176	3.2672	34.6018	3.20742	0.00810428				32.0064	2.10115	29.8759	3.18362	0.291489	29.0814	0.76128	33.2109	2.40121	0.0761469
Kaempferol coumaroyl hexose	593.128	26.5305	2.30532	23.8906	0.825981	32.5801	3.37756	0.0247189	22.2622	1.85516	20.2059	2.19359	0.245471	39.1361	3.48354	22.3344	1.08021	0.00188126		27.1403	3.02986	32.51	2.73087	30.9395	2.95346	0.352232	37.6326	2.48185	40.7263	4.21362	0.311296	51.4948	4.82042	36.9783	4.47208	0.0259541				26.5305	2.30532	27.1403	3.02986	0.43715	23.8906	0.825981	32.51	2.73087	0.0119101
p-Hydroxybenzoate	137.025	10.3768	0.78267	10.8633	0.856268	11.6672	1.15276	0.294474	11.0242	0.531949	8.87425	0.637371	0.0138057	9.32998	0.706357	9.08956	0.753024	0.410618		6.06511	0.63547	7.19758	0.347397	6.8248	0.525611	0.284585	8.04203	0.44849	6.5334	0.546026	0.0673289	6.47215	0.250955	5.88578	0.435883	0.138659				10.3768	0.78267	6.06511	0.63547	0.000165925	10.8633	0.856268	7.19758	0.347397	0.00304585
Tartarate	149.01	316.406	11.5703	311.813	19.9831	289.336	13.7846	0.189492	298.476	6.21274	253.506	14.6326	0.0132279	263.281	9.57823	252.34	4.02929	0.16452		182.894	18.4971	204.693	10.8904	184.761	8.02636	0.0870307	201.458	6.96525	177.448	7.02759	0.00753278	196.325	4.41485	183.022	6.49837	0.0626951				316.406	11.5703	182.894	18.4971	3.95072e-06	311.813	19.9831	204.693	10.8904	0.00083849
Quercetin 3-rutinoside (rutin)	609.143	15.8017	1.28134	15.2923	1.68402	15.9769	1.09278	0.370638	14.6232	0.846062	13.1755	1.90933	0.255433	9.21367	0.44993	17.6862	3.23299	0.0290441		27.7495	1.2406	27.6044	1.51756	29.6873	2.63479	0.256346	28.3647	1.2868	27.7102	1.34128	0.390719	20.1902	1.60605	24.8629	1.59304	0.0328845				15.8017	1.28134	27.7495	1.2406	4.94157e-07	15.2923	1.68402	27.6044	1.51756	0.000149679
Phe	164.073	10.0013	2.10764	14.223	3.3931	5.67508	1.00673	0.0265445	7.53843	1.05899	21.1335	8.37366	0.0831745	4.73703	0.295896	58.0525	9.24832	0.00223659		8.39483	1.46266	7.59745	1.17022	9.09215	2.77824	0.317913	7.05837	0.620606	7.47923	1.35682	0.367027	5.0074	0.435648	45.2895	11.7866	0.00942671				10.0013	2.10764	8.39483	1.46266	0.269208	14.223	3.3931	7.59745	1.17022	0.0565281
p-coumarate	163.041	137.857	7.68967	141.49	15.0245	131.738	4.78018	0.279468	132.927	10.6706	100.845	7.26716	0.0176081	105.325	4.67242	114.109	11.1052	0.248155		123.129	13.6725	143.312	15.8082	117.008	6.87176	0.0859684	139.812	6.49578	112.26	8.07799	0.0150403	147.592	4.44711	128.359	9.51299	0.0545981				137.857	7.68967	123.129	13.6725	0.180348	141.49	15.0245	143.312	15.8082	0.467547
Caffeate	179.036	283.355	9.45183	286.6	17.8264	261.072	9.00251	0.119908	270.761	8.02044	227.73	10.2331	0.00424698	236.063	7.19097	223.927	2.81994	0.0818167		183.068	17.5429	185.961	20.8004	181.97	6.99703	0.430788	202.456	5.22374	177.087	5.46536	0.000633829	197.241	4.66307	180.913	6.38846	0.0342354				283.355	9.45183	183.068	17.5429	5.21658e-05	286.6	17.8264	185.961	20.8004	0.00223008
Ferulate	193.05	26.9952	2.33063	25.9094	3.67291	35.6189	4.58957	0.0655302	26.1772	0.853553	31.3762	2.31403	0.0385781	26.2467	1.64932	22.7342	6.43245	0.310863		30.0756	3.79334	30.0491	1.77674	37.8036	3.2912	0.0366398	28.9531	1.309	23.1895	7.82406	0.241472	28.4799	1.05626	31.5585	3.559	0.219677				26.9952	2.33063	30.0756	3.79334	0.248851	25.9094	3.67291	30.0491	1.77674	0.171544
Catechin	289.072	74.368	4.58462	95.0809	2.63185	55.5616	4.70214	4.4615e-05	88.0492	8.7776	47.5528	2.00854	0.00252197	115.12	9.67744	33.6955	2.90703	0.00010795		68.6495	5.39287	75.8027	6.29599	55.803	4.27295	0.0139691	83.2795	6.66879	69.5417	5.49311	0.0341162	96.8982	12.7676	44.9524	9.43214	0.00468				74.368	4.58462	68.6495	5.39287	0.214012	95.0809	2.63185	75.8027	6.29599	0.0134043
Coumaroyltartarate	295.047	134.309	9.88397	137.568	17.859	120.851	8.93763	0.214458	109.515	11.8109	78.0158	6.5712	0.0244079	96.1404	4.55561	106.546	16.2493	0.283268		103.702	12.7041	129.599	14.5553	102.216	7.03086	0.0664083	106.988	3.8874	89.4955	5.06797	0.0177306	132.618	3.97031	108.389	7.58312	0.0117342				134.309	9.88397	103.702	12.7041	0.0356101	137.568	17.859	129.599	14.5553	0.368447
Epigallocatechin	305.065	41.1881	4.44372	48.2153	5.33486	32.4776	4.05601	0.0212345	39.5865	3.50036	12.2125	1.29045	0.00012722	27.8698	6.51589	12.2697	0.815533	0.0309834		46.8455	6.40195	60.4112	6.5094	40.276	3.91621	0.0143068	74.5028	8.92242	40.1151	2.80779	0.010728	50.439	8.55014	25.6285	3.36896	0.0164132				41.1881	4.44372	46.8455	6.40195	0.238222	48.2153	5.33486	60.4112	6.5094	0.0895429
Caffeoyl tartarate	311.04	360.943	17.0612	346.25	28.9064	314.005	18.5567	0.186862	294.492	15.4717	245.845	15.9292	0.026648	254.436	10.2277	252.308	4.77852	0.427907		171.063	24.4254	204.337	14.041	174.191	10.5353	0.0595257	188.968	9.94384	160.436	6.90378	0.00461507	196.776	5.15562	179.786	8.85649	0.067867				360.943	17.0612	171.063	24.4254	1.74217e-06	346.25	28.9064	204.337	14.041	0.00142898
Dihydroxybenzoate hexoside	315.07	26.1574	3.34149	25.7078	5.37826	26.8051	4.1622	0.437616	25.9512	1.40303	50.1085	2.41226	1.19898e-05	52.5633	13.8219	62.3615	10.8518	0.295474		25.7009	2.8173	27.1018	2.1166	28.5334	2.75067	0.344635	32.6028	1.96037	34.9127	3.77861	0.252351	38.0326	3.71987	56.4456	6.73614	0.0222337				26.1574	3.34149	25.7009	2.8173	0.458893	25.7078	5.37826	27.1018	2.1166	0.408411
p-Coumarate hexose	325.094	8.42457	0.517794	8.52677	0.80995	5.80408	1.39052	0.0644595	7.7933	1.2256	4.37587	0.316908	0.0188452	9.69197	1.36595	6.81986	0.793174	0.0536727		8.52321	2.49718	8.53043	6.21794	0	0	0.114223	6.38783	0.760748	8.41587	1.46388	0.0882015	58.4912	15.2028	31.6721	27.4682	0.209212				8.42457	0.517794	8.52321	2.49718	0.484894	8.52677	0.80995	8.53043	6.21794	0.499778
Sucrose	341.109	46.9814	1.88564	56.6403	3.99687	57.6428	3.31588	0.425463	51.6921	2.88414	37.2594	3.45638	0.00488513	56.7367	3.22304	39.9337	3.43759	0.00318513		65.5772	2.73067	75.5019	3.86956	83.514	3.98563	0.0899095	64.5794	3.60801	80.2351	4.44193	0.0528509	71.8632	4.57376	63.6023	2.35152	0.0747739				46.9814	1.88564	65.5772	2.73067	9.47923e-06	56.6403	3.99687	75.5019	3.86956	0.00344534
Ferulate 4-O-glucoside	355.102	11.6583	0.992215	11.2313	1.27947	16.6802	0.831296	0.00324606	9.9738	0.406064	12.24	0.909251	0.028714	12.0077	1.29248	12.1281	0.941011	0.470826		14.8751	1.13175	12.9106	0.976421	20.4427	0.685481	7.05395e-05	9.58932	2.17004	16.7024	1.17039	0.00644156	14.3358	1.35115	13.2987	0.692567	0.25762				11.6583	0.992215	14.8751	1.13175	0.0220726	11.2313	1.27947	12.9106	0.976421	0.1615
5-Caffeoylquinate	353.088	0.0504417	0.0340114	0	0	0	0	0	0.0661833	0.0661833	0	0	0.181609	0.1941	0.130336	0	0	0.0983025		94.2908	2.66045	87.3126	3.53169	91.8757	1.83571	0.143401	94.5918	1.77168	94.0056	2.06265	0.406999	82.0115	5.63035	71.7491	1.64289	0.0660236				0.0504417	0.0340114	94.2908	2.66045	5.42081e-13	0	0	87.3126	3.53169	1.00977e-06
Rehmaionoside	387.202	16.1618	1.82724	13.45	2.36975	17.9481	1.90686	0.0856782	18.4951	1.84198	36.7138	2.44464	9.45158e-05	25.292	4.97955	31.396	6.26294	0.233618		51.0964	6.06746	35.5609	4.39403	68.5885	8.44041	0.00463811	38.6845	6.47042	71.4002	9.12343	0.0307438	55.1402	8.73857	91.4339	8.16337	0.00631642				16.1618	1.82724	51.0964	6.06746	5.02414e-05	13.45	2.36975	35.5609	4.39403	0.00121477
Naringenin chalcone hexose	433.116	3.17545	0.192722	2.2537	0.752739	2.79517	0.138778	0.254495	2.64623	0.183765	2.4009	0.0763776	0.129642	2.93755	0.117656	2.60252	0.398006	0.229203		2.1057	0.125324	1.65835	0.357054	2.05148	0.134316	0.170094	1.91828	0.109291	1.83113	0.139739	0.345167	1.19965	0.547169	1.54533	0.332939	0.301823				3.17545	0.192722	2.1057	0.125324	8.78249e-05	2.2537	0.752739	1.65835	0.357054	0.248773
kaempferol hexoside	447.094	4.69378	0.81724	4.87672	1.46522	4.44775	0.504549	0.395482	3.23233	0.381057	3.3968	0.19975	0.356395	3.76715	0.741658	14.9859	7.2437	0.0983975		3.43282	0.298635	3.39203	0.246002	3.42848	0.383087	0.469018	5.10872	0.639058	3.84377	0.286121	0.0257913	5.96592	1.23863	5.22602	0.973982	0.324643				4.69378	0.81724	3.43282	0.298635	0.084741	4.87672	1.46522	3.39203	0.246002	0.180604
Quercetin-3-O-galactoside	463.087	25.2374	0.776352	28.2202	1.51814	27.9872	0.43431	0.443854	24.5049	1.14373	27.9298	1.06329	0.0265958	25.9553	2.48061	36.3344	3.65069	0.0247551		23.3505	0.705952	24.905	0.904976	26.6538	1.67787	0.193437	24.5068	1.09158	25.3096	1.5023	0.302639	30.0069	3.67861	30.4578	2.3215	0.459927				25.2374	0.776352	23.3505	0.705952	0.0430035	28.2202	1.51814	24.905	0.904976	0.0484227
Quercetin glucuronide	477.065	563.415	15.8757	519.99	36.0256	527.419	11.8429	0.425539	588.976	14.2574	487.325	33.0673	0.0132352	457.989	15.9849	490.77	6.61609	0.0511895		479.582	17.0922	459.952	21.1087	452.884	31.1806	0.427683	537.158	19.8165	519.165	19.0077	0.236822	421.995	15.4849	452.748	9.09929	0.0624037				563.415	15.8757	479.582	17.0922	0.000813163	519.99	36.0256	459.952	21.1087	0.0940428
myricetin 3-O-glucuronide	493.06	35.2636	2.47342	30.8451	3.53845	31.528	1.53262	0.432293	26.6114	1.10058	19.452	2.10909	0.00901925	22.0985	1.74187	29.2504	2.38726	0.0215828		21.2874	2.27016	24.9788	1.47305	24.0787	1.89778	0.397698	27.9602	1.47484	25.7407	0.678469	0.103715	23.1558	1.31392	25.1661	1.12329	0.0616818				35.2636	2.47342	21.2874	2.27016	0.000205258	30.8451	3.53845	24.9788	1.47305	0.0858747
Isorhamnetin glucuronide	491.081	14.5023	1.25304	12.4948	1.56385	16.6745	1.31708	0.0344821	13.1242	0.983046	8.97247	1.10959	0.00951017	9.5687	0.686908	11.2601	1.7255	0.201117		5.91591	0.393784	6.16173	0.449896	6.07303	0.791301	0.462396	6.54898	0.35415	5.47947	0.29231	0.0353495	5.39518	0.493724	5.50385	0.582465	0.444866				14.5023	1.25304	5.91591	0.393784	8.93634e-06	12.4948	1.56385	6.16173	0.449896	0.00427454
Citrate	191.02	55.9643	2.2654	41.0679	4.79583	47.3147	6.30554	0.224977	48.279	2.48915	115.65	14.0654	0.00224837	59.8398	2.27204	106.449	6.04814	0.000358702		46.6485	2.90914	36.8687	2.62333	46.1244	3.73797	0.0367189	37.5243	1.72873	65.3661	8.35952	0.0058767	44.1104	4.48651	60.9059	4.36822	0.0115093				55.9643	2.2654	46.6485	2.90914	0.0098617	41.0679	4.79583	36.8687	2.62333	0.232575
Trp	203.084	2.87417	0.887103	1.71822	0.259066	3.79117	1.6497	0.133547	1.1399	0.102271	24.8392	10.815	0.0399813	7.54317	1.70756	73.852	11.7533	0.00223002		6.24937	2.19345	3.21402	2.16145	9.16373	3.41461	0.0885902	1.61865	0.422693	6.24307	1.65268	0.0162258	3.71163	0.341203	56.7323	11.2827	0.00266297				2.87417	0.887103	6.24937	2.19345	0.0874446	1.71822	0.259066	3.21402	2.16145	0.260879
Table S3c. Relative metabolite content (LC/MS) in sap of Shiraz (Sh) and Cabernet Sauvignon (Cs) grown under irrigated (IR) and water deficit (D) conditions. P values indicate significance level for the different treatments and cultivars across the four sampling days according to Student’s t-test. P values lower than 0.05 are emphasized.
SAP (LC-MS)																																								Sh		Cs			Sh IR		Cs IR
Cultivar		Sh		Sh IR		Sh D														Cs		Cs IR		Cs D																4		4			18		18
day of experiment		4		18		18														4		18		18
Metabolite	M/z	Mean	SE	Mean	SE	Mean	SE	p												Mean	SE	Mean	SE	Mean	SE	p														Mean	SE	Mean	SE	p	Mean	SE	Mean	SE	p
Hydroxybenzoate	137.025	61.4127	4.05041	50.758	2.62717	85.2094	10.5788	0.0216758												25.9329	1.08523	46.292	9.89524	36.8637	4.98126	0.219158														61.4127	4.05041	25.9329	1.08523	1.45561e-05	50.758	2.62717	46.292	9.89524	0.344384
Tartarate	149.01	1766.83	61.6924	1533.23	104.41	1142.29	113.141	0.0221849												1614.67	54.2867	1823.75	46.053	1399.76	160.499	0.0365186														1766.83	61.6924	1614.67	54.2867	0.0428116	1533.23	104.41	1823.75	46.053	0.0308682
Phe	164.073	37.6942	3.06398	30.3785	2.64507	29.7531	5.90595	0.463744												56.1764	1.29777	47.8918	7.50909	52.9612	11.5327	0.36362														37.6942	3.06398	56.1764	1.29777	0.000149714	30.3785	2.64507	47.8918	7.50909	0.0487604
p-coumarate	163.041	33.6683	2.70724	75.8562	4.48344	66.436	3.98497	0.0840222												55.1064	2.54094	53.0582	8.36149	76.7705	14.7823	0.112246														33.6683	2.70724	55.1064	2.54094	2.44706e-05	75.8562	4.48344	53.0582	8.36149	0.0329388
Caffeate	179.036	123.987	7.36077	192.337	4.34339	172.65	6.8536	0.0294603												157.063	6.16192	156.031	16.3543	195.545	29.7657	0.150369														123.987	7.36077	157.063	6.16192	0.00204984	192.337	4.34339	156.031	16.3543	0.0550315
Citrate	191.02	699.128	29.7723	485.533	27.0784	539.027	60.3176	0.231093												718.69	23.2839	507.006	36.9871	608.8	52.4655	0.0847099														699.128	29.7723	718.69	23.2839	0.306648	485.533	27.0784	507.006	36.9871	0.32873
Abscisic acid	263.13	12.3299	1.12196	11.7365	1.41136	73.895	10.5116	0.00448349												21.2068	1.17694	11.4478	1.21535	60.458	16.6988	0.0301769														12.3299	1.12196	21.2068	1.17694	4.24218e-05	11.7365	1.41136	11.4478	1.21535	0.441
Coumaroyltartarate	295.047	36.5443	3.6463	88.077	14.0033	75.05	3.98715	0.214219												52.5386	2.77991	47.6203	10.5578	67.3247	15.5636	0.170175														36.5443	3.6463	52.5386	2.77991	0.00198406	88.077	14.0033	47.6203	10.5578	0.0318933
Catechin	289.072	230.773	27.2571	260.088	79.0998	348.53	63.9174	0.209661												143.799	19.8832	175.986	30.3681	128.57	7.47768	0.108561														230.773	27.2571	143.799	19.8832	0.0115862	260.088	79.0998	175.986	30.3681	0.189449
hydroxybenzoate hexoside	315.072	63.2961	5.24757	52.9253	8.27597	103.345	22.0098	0.050818												20.7051	1.4824	35.773	10.711	27.0847	4.53632	0.248103														63.2961	5.24757	20.7051	1.4824	2.40497e-05	52.9253	8.27597	35.773	10.711	0.127446
Epigallocatechin	305.065	4.68298	1.66561	3.59045	1.35293	7.5887	2.23654	0.0937039												29.5741	5.77733	29.1032	6.59988	12.1377	6.21726	0.0553426														4.68298	1.66561	29.5741	5.77733	0.00156053	3.59045	1.35293	29.1032	6.59988	0.0140186
Dihydroxybenzoate acid hexoside	315.07	34.7022	3.15036	34.0455	6.11817	67.5395	12.1938	0.0320435												20.8546	1.39532	41.9133	10.5039	37.9442	5.63577	0.376906														34.7022	3.15036	20.8546	1.39532	0.00131351	34.0455	6.11817	41.9133	10.5039	0.273499
Caffeoyl tartarate	311.041	95.6301	7.35899	173.074	13.85	144.351	5.82403	0.0639918												123.302	5.68564	103.828	17.6175	152.472	33.566	0.130535														95.6301	7.35899	123.302	5.68564	0.00530318	173.074	13.85	103.828	17.6175	0.011475
p-Coumarate hexose	325.094	0.497638	0.356968	3.3939	0.680027	4.8533	0.903041	0.123827												1.01681	0.337981	1.72593	0.210143	2.67002	0.493032	0.0759817														0.497638	0.356968	1.01681	0.337981	0.154425	3.3939	0.680027	1.72593	0.210143	0.0435014
Sucrose	341.109	41.9239	1.87919	50.9382	3.92759	26.8174	2.93821	0.00164937												34.1252	2.41393	44.2373	5.48733	28.3186	2.70993	0.0273991														41.9239	1.87919	34.1252	2.41393	0.0119947	50.9382	3.92759	44.2373	5.48733	0.181417
Astilbin	449.109	27.8859	2.39644	32.006	9.35744	57.5692	8.18469	0.0431646												8.91621	0.910292	9.07212	1.46695	12.4271	1.82683	0.102173														27.8859	2.39644	8.91621	0.910292	2.0779e-05	32.006	9.35744	9.07212	1.46695	0.0450202
Quercetin glucuronide	477.067	28.6202	4.62537	47.1529	11.946	45.2392	6.1469	0.446452												25.4874	3.67932	28.8137	6.4867	30.9631	7.69761	0.419092														28.6202	4.62537	25.4874	3.67932	0.302393	47.1529	11.946	28.8137	6.4867	0.119772
Procyanidin dimer B3	577.135	12.6586	3.37754	25.1029	12.3427	37.2485	9.83395	0.236063												8.06338	1.47294	10.8249	3.56217	8.82355	1.97601	0.322673														12.6586	3.37754	8.06338	1.47294	0.12101	25.1029	12.3427	10.8249	3.56217	0.168456
Procyanidin dimer B1	577.134	35.1176	7.25803	78.4021	26.2273	108.309	20.0905	0.201242												22.3188	3.47925	40.4756	10.9645	47.4067	9.92812	0.328032														35.1176	7.25803	22.3188	3.47925	0.0713605	78.4021	26.2273	40.4756	10.9645	0.126375
Caffeyltartarate	311.04	23.9854	3.56415	66.4912	6.06335	51.0129	3.39799	0.0398529												36.291	3.36295	30.1702	8.85509	50.4063	15.0529	0.15019														23.9854	3.56415	36.291	3.36295	0.0124846	66.4912	6.06335	30.1702	8.85509	0.00892974
Trp	203.084	21.9626	1.85855	15.2075	1.74518	65.3743	12.0877	0.0120714												35.4036	1.72602	30.6581	3.38298	79.308	16.9473	0.0306632														21.9626	1.85855	35.4036	1.72602	5.71931e-05	15.2075	1.74518	30.6581	3.38298	0.00607375
CS_IR_D4		SH_IR_D4
Mean	SE	Mean			CS_IR_D18		SH_IR_D18			CS_IR_D26		SH_IR_D26			CS_IR_D34		SH_IR_D34
28.2124	6.13755	27.8694	SE	P value	Mean	SE	Mean	SE	P value	Mean	SE	Mean	SE	P value	Mean	SE	Mean	SE	P value
25.3447	5.54787	21.9818	1.1887	0.479117	33.2109	2.40121	29.0814	0.76128	0.0761469	34.5702	1.76949	29.0222	2.12713	0.036851	47.8176	3.2672	47.6285	3.42891	0.484467
5.77457	1.20415	9.95778	1.25674	0.288909	32.51	2.73087	23.8906	0.825981	0.0119101	37.6326	2.48185	22.2622	1.85516	0.000358525	51.4948	4.82042	39.1361	3.48354	0.0335675
170.903	37.1898	317.245	0.886494	0.010196	7.19758	0.347397	10.8633	0.856268	0.00304585	8.04203	0.44849	11.0242	0.531949	0.000851132	6.47215	0.250955	9.32998	0.706357	0.00410047
27.7752	0.82576	15.8913	17.9376	0.0044879	204.693	10.8904	311.813	19.9831	0.00083849	201.458	6.96525	298.476	6.21274	6.18559e-07	196.325	4.41485	263.281	9.57823	0.000189226
7.76183	1.1066	14.1159	2.43179	0.00169177	27.6044	1.51756	15.2923	1.68402	0.000149679	28.3647	1.2868	14.6232	0.846062	5.99068e-06	20.1902	1.60605	9.21367	0.44993	0.000343714
123.046	27.7685	141.965	3.41853	0.0635571	7.59745	1.17022	14.223	3.3931	0.0565281	7.05837	0.620606	7.53843	1.05899	0.352917	5.0074	0.435648	4.73703	0.295896	0.310158
168.478	34.9467	289.306	14.6564	0.282198	143.312	15.8082	141.49	15.0245	0.467547	139.812	6.49578	132.927	10.6706	0.298055	147.592	4.44711	105.325	4.67242	3.26314e-05
19.7612	4.26065	20.9427	16.0659	0.00813832	185.961	20.8004	286.6	17.8264	0.00223008	202.456	5.22374	270.761	8.02044	3.44036e-05	197.241	4.66307	236.063	7.19097	0.000807267
80.2503	7.1975	87.3462	2.4177	0.407767	30.0491	1.77674	25.9094	3.67291	0.171544	28.9531	1.309	26.1772	0.853553	0.055481	28.4799	1.05626	26.2467	1.64932	0.142632
108.778	25.4099	140.719	4.26766	0.210346	75.8027	6.29599	95.0809	2.63185	0.0134043	83.2795	6.66879	88.0492	8.7776	0.337537	96.8982	12.7676	115.12	9.67744	0.141886
52.8697	12.2309	48.9107	19.2616	0.170883	129.599	14.5553	137.568	17.859	0.368447	106.988	3.8874	109.515	11.8109	0.422798	132.618	3.97031	96.1404	4.55561	6.79066e-05
178.342	37.9423	365.344	6.80449	0.39231	60.4112	6.5094	48.2153	5.33486	0.0895429	74.5028	8.92242	39.5865	3.50036	0.00468976	50.439	8.55014	27.8698	6.51589	0.0320285
23.4017	4.92523	25.5162	29.0048	0.00163986	204.337	14.041	346.25	28.9064	0.00142898	188.968	9.94384	294.492	15.4717	0.000171623	196.776	5.15562	254.436	10.2277	0.000641353
10.6681	4.98139	8.79518	5.61869	0.391525	27.1018	2.1166	25.7078	5.37826	0.408411	32.6028	1.96037	25.9512	1.40303	0.0110066	38.0326	3.71987	52.5633	13.8219	0.175513
61.7972	3.16746	47.6377	1.00245	0.36322	8.53043	6.21794	8.52677	0.80995	0.499778	6.38783	0.760748	7.7933	1.2256	0.17863	58.4912	15.2028	9.69197	1.36595	0.0117701
12.0622	1.21793	9.07965	1.93846	0.00240883	75.5019	3.86956	56.6403	3.99687	0.00344534	64.5794	3.60801	51.6921	2.88414	0.00997811	71.8632	4.57376	56.7367	3.22304	0.0121479
93.7474	3.8105	0.0511167	1.02154	0.0454866	12.9106	0.976421	11.2313	1.27947	0.1615	9.58932	2.17004	9.9738	0.406064	0.434072	14.3358	1.35115	12.0077	1.29248	0.120765
37.0869	5.06871	14.2744	0.0511167	1.03405e-06	87.3126	3.53169	0	0	1.00977e-06	94.5918	1.77168	0.0661833	0.0661833	2.11151e-08	82.0115	5.63035	0.1941	0.130336	1.38374e-05
2.20862	0.189105	3.41732	3.22182	0.00236088	35.5609	4.39403	13.45	2.36975	0.00121477	38.6845	6.47042	18.4951	1.84198	0.0124837	55.1402	8.73857	25.292	4.97955	0.00904645
3.10968	0.416481	4.85095	0.339931	0.00745451	1.65835	0.357054	2.2537	0.752739	0.248773	1.91828	0.109291	2.64623	0.183765	0.00452634	1.19965	0.547169	2.93755	0.117656	0.0118696
23.4554	0.488305	24.5201	1.60893	0.168691	3.39203	0.246002	4.87672	1.46522	0.180604	5.10872	0.639058	3.23233	0.381057	0.0175876	5.96592	1.23863	3.76715	0.741658	0.0827242
469.241	22.4692	559.622	1.4781	0.259615	24.905	0.904976	28.2202	1.51814	0.0484227	24.5068	1.09158	24.5049	1.14373	0.499541	30.0069	3.67861	25.9553	2.48061	0.192789
19.8526	4.25349	33.195	31.0035	0.0211141	459.952	21.1087	519.99	36.0256	0.0940428	537.158	19.8165	588.976	14.2574	0.0312481	421.995	15.4849	457.989	15.9849	0.0684573
5.94407	0.339326	12.309	4.04744	0.0232207	24.9788	1.47305	30.8451	3.53845	0.0858747	27.9602	1.47484	26.6114	1.10058	0.240873	23.1558	1.31392	22.0985	1.74187	0.319598
43.9454	2.78263	53.3905	1.68677	0.00609241	6.16173	0.449896	12.4948	1.56385	0.00427454	6.54898	0.35415	13.1242	0.983046	0.000314619	5.39518	0.493724	9.5687	0.686908	0.000394502
3.1062	2.20143	1.78113	2.3738	0.0139057	36.8687	2.62333	41.0679	4.79583	0.232575	37.5243	1.72873	48.279	2.48915	0.00316246	44.1104	4.48651	59.8398	2.27204	0.00775028
			0.362072	0.288567	3.21402	2.16145	1.71822	0.259066	0.260879	1.61865	0.422693	1.1399	0.102271	0.15807	3.71163	0.341203	7.54317	1.70756	0.0375333
[truncated: 10 more columns]
